# Supplementary material for: Personalized Strategy for Animal-Assisted Therapy for Individuals Based on the Emotions Induced by the Images of Different Animal Species and Breeds
Source: Animals (Basel). 2022 Feb 27;12(5):597. doi: 10.3390/ani12050597 (PMC8909388; doi:10.3390/ani12050597)
Supplement: Supplementary file 1 [file animals-12-00597-s001.zip]

Archive with 3 entries (3 files):
- Supplementary file 1. Cards of the different animal species and breeds.pdf
- Supplementary File 2. Emotions induced for persons by different animal species and breeds.pdf
- Supplementary File 3. Multivariate ANOVA results.pdf
